# Supplementary material for: The coupling coordination between rural public services and rural tourism and its causative factors: The case study of southwestern China
Source: PLoS One. 2023 Aug 24;18(8):e0290392. doi: 10.1371/journal.pone.0290392 (PMC10449196; doi:10.1371/journal.pone.0290392)
Supplement: S1 File — (ZIP) [file pone.0290392.s001.zip]

Archive with 3 entries (2 files):
- S1 File/Data of rural public services.xlsx
- S1 File/Data of rural tourism.xlsx
- S1 File/
