# Supplementary material for: The coupling coordination between rural public services and rural tourism and its causative factors: The case study of southwestern China
Source: PLoS One. 2023 Aug 24;18(8):e0290392. doi: 10.1371/journal.pone.0290392 (PMC10449196; doi:10.1371/journal.pone.0290392)
Supplement: S1 File — (ZIP) [file pone.0290392.s001.zip › S1 File/Data of rural public services.xlsx]

## Sheet: Number of rural sanitary toilet
Number of rural sanitary toilets	2012	2013	2014	2015	2016	2017	2018	2019
Guangxi	598	668	552	517	505	487	514	545
Chongqing	259	307	339	357	392	372	401	459
Sichuan	4149	2453	2556	2594	2702	2819	3330	3716
Guizhou	1161	1308	1080	1077	1140	934	986	1237
Yunnan	2191	1920	1962	1831	2279	3025	2859	2973

## Sheet: Road area per capita (m²)
Road area per capita (m²)	2012	2013	2014	2015	2016	2017	2018	2019
Guangxi	10.3	10.16	10.52	10.95	11.6	13.56	17.59	19.6
Chongqing	11	11.32	11.48	10.32	10.34	11.72	13.81	15.47
Sichuan	8.9	9.49	9.66	10.06	10.18	12.49	13.73	16.26
Guizhou	10.2	10.36	10.83	11.24	11.37	13.86	23.36	26.12
Yunnan	9.8	10.1	10.62	10.98	11.89	13.74	18.25	20.14

## Sheet: Rural water supply penetration 
Rural water supply penetration rate (%)	2012	2013	2014	2015	2016	2017	2018	2019
Guangxi	82.7	83.26	83.76	84.58	84.23	87.09	88	90.62
Chongqing	77.6	79.01	78.72	80.05	81.38	88.9	92.49	92.84
Sichuan	62.9	64.74	65.07	64.18	64.23	81.53	80.57	85.61
Guizhou	79.1	79.23	79.05	79.45	78.09	81.26	80.9	78.75
Yunnan	80.9	79.18	81.51	83.91	85.88	92.72	93.12	93.95

## Sheet: Teacher-student ratio in primar
Teacher-student ratio in primary schools (%)	2012	2013	2014	2015	2016	2017	2018	2019
Guangxi	0.0524506	0.0526561	0.0532832	0.0537976	0.0580068	0.0598956	0.0582706	0.0586131
Chongqing	0.0656473	0.0678335	0.0699766	0.0705728	0.0726924	0.0776299	0.0833789	0.0912321
Sichuan	0.0442353	0.0499056	0.0502733	0.0501114	0.0508903	0.0523135	0.054423	0.0570291
Guizhou	0.0532405	0.0570397	0.0596075	0.060284	0.0606924	0.061829	0.0627182	0.0622899
Yunnan	0.0579132	0.0597325	0.0605765	0.0613323	0.0626722	0.0632662	0.0628834	0.063153

## Sheet: Teacher-student ratio in junior
Teacher-student ratio in junior middle schools (%)	2012	2013	2014	2015	2016	2017	2018	2019
Guangxi	0.0680309	0.0665627	0.0666757	0.0649732	0.0643685	0.0651908	0.0647755	0.0651627
Chongqing	0.0734688	0.0833615	0.0840217	0.0829048	0.0823199	0.0815511	0.0796157	0.0780589
Sichuan	0.0750522	0.0887607	0.0919331	0.0945975	0.0955102	0.0935588	0.0924735	0.0904091
Guizhou	0.0569446	0.0566771	0.0592589	0.0636378	0.0700897	0.0731667	0.0738451	0.0748262
Yunnan	0.064855	0.0683448	0.0687532	0.0692646	0.0713126	0.0714629	0.0740906	0.0756111

## Sheet: Illiteracy rate of population o
Illiteracy rate of population over 15 years of age (%)	2012	2013	2014	2015	2016	2017	2018	2019
Guangxi	3.75	3.42	3.6	4.66	3.79	3.3	3.18	2.73
Chongqing	5.27	4.81	5.12	5.59	4.02	3.02	3.83	3.15
Sichuan	6.85	6.67	7.18	8.14	8.22	7.05	7.49	6.81
Guizhou	11.97	10.44	11.11	13.01	11.86	10.11	9.93	10.19
Yunnan	8.34	8.45	8.23	9.53	8.83	8.39	8.14	7.31

## Sheet: Number of health personnel per 
Number of health personnel per 10,000 population	2012	2013	2014	2015	2016	2017	2018	2019
Guangxi	14.1573	14.2369	14.319	14.2229	13.9256	13.7634	13.3148	12.8998
Chongqing	18.4057	18.9143	18.8379	18.9253	18.986	18.1683	16.7346	15.4407
Sichuan	16.3162	16.5451	16.7005	16.4084	15.5982	15.8558	15.8098	15.645
Guizhou	16.591	16.6752	17.25	17.5852	17.4761	18.1703	18.0503	17.34
Yunnan	12.4851	12.8853	12.9836	13.3044	13.7392	14.5791	15.2491	15.1019

## Sheet: Number of health clinics per 10
Number of health clinics per 10,000 people	2012	2013	2014	2015	2016	2017	2018	2019
Guangxi	8.8211	8.39171	8.53798	8.43521	8.36425	8.37162	8.32341	8.19332
Chongqing	8.39937	8.89976	8.91481	9.57555	9.85965	9.94661	10.1374	10.2025
Sichuan	11.9713	12.3495	12.8074	13.017	13.336	13.7616	14.0787	14.4114
Guizhou	9.68984	9.7469	9.95485	10.1764	10.404	10.633	10.7755	10.9718
Yunnan	4.70898	4.78343	4.86494	4.96874	5.12085	5.2544	5.31694	5.41902

## Sheet: Rural household waste disposal 
Rural household waste disposal input (10,000 CNY)	2012	2013	2014	2015	2016	2017	2018	2019
Guangxi	1221	2907	2817	3305	4006	8244	4954	4239
Chongqing	1215	1115	1198	1549	2127	1893	2296	2077
Sichuan	7956	11199	6978	7427	8372	9700	9809	10054
Guizhou	1442	1766	1997	2867	3411	2994	5442	4670
Yunnan	711	1090	1782	2370	4277	6982	7929	9694

## Sheet: Village green space rate (%)
Village green space rate (%)	2012	2013	2014	2015	2016	2017	2018	2019
Guangxi	5.8	5.97	5.71	5.76	5.77	6.8	7.85	9.79
Chongqing	4.7	5.07	4.74	4.52	5.69	6.92	6.62	7.64
Sichuan	1.6	1.66	1.67	1.84	1.81	5.21	5.29	5.44
Guizhou	4.3	4.19	4.12	4.52	4.42	5.52	6.03	6.85
Yunnan	2.8	2.89	2.93	3.02	3.12	4.11	5.13	4.76

[truncated: 7 more sheets: Village sewerage inputs (10,000, Number of rural cultural statio, Number of village cultural even, Number of exhibitions held in v, Average standard of subsistence, Rural residents covered by soci, Number of rural support institu]
