# Supplementary material for: The coupling coordination between rural public services and rural tourism and its causative factors: The case study of southwestern China
Source: PLoS One. 2023 Aug 24;18(8):e0290392. doi: 10.1371/journal.pone.0290392 (PMC10449196; doi:10.1371/journal.pone.0290392)
Supplement: S1 File — (ZIP) [file pone.0290392.s001.zip › S1 File/Data of rural tourism.xlsx]

## Sheet: Annual income of rural tourism 
Annual income of rural tourism (100,000,000 CNY)	2012	2013	2014	2015	2016	2017	2018	2019
Guangxi	260.79	332.35	438.84	803.15	1089.75	1506.7	2064.17	2786.6
Chongqing	150	169.1	190	209.99	349	510	677	812.35
Sichuan	856	1041.2	1340	1708	2015	2283	2415.63	3200
Guizhou	335	430	550	705.9	1070.87	1572.79	2148.33	2800
Yunnan	99.5	135.18	183.67	971.41	1308.6	1688.4	2004.4	2300

## Sheet: Rural tourism visits (100,000,0
Rural tourism visits (100,000,000 people)	2012	2013	2014	2015	2016	2017	2018	2019
Guangxi	0.607	0.703	0.959	1.39	1.77	2.35	3.08	3.89
Chongqing	0.8	0.82	1.05	1.27	1.52	1.7	2.05	2.242
Sichuan	2.481	2.5	3	3.2	3.5	3.52	3.69	3.77
Guizhou	0.83	0.98	1.29	1.59	2.42	3.46	4.62	5.09
Yunnan	0.55	0.67	0.79	1.03	1.34	1.8	2.5	3.6

## Sheet: Per capita net income of rural 
Per capita net income of rural residents (CNY)	2012	2013	2014	2015	2016	2017	2018	2019
Guangxi	6007.5	7793.1	8683.2	9466.6	10359.5	11325.5	12434.8	13675.7
Chongqing	7383.3	8492.5	9489.8	10504.7	11548.8	12637.9	13721.2	15133.3
Sichuan	7001.4	8380.7	9347.7	10247.4	11203.1	12226.9	13331.4	14670.1
Guizhou	4753	5897.8	6671.2	7386.9	8090.3	8869.1	9716.1	10756.3
Yunnan	5416.5	6723.6	7456.1	8242.1	9019.8	9862.2	10767.9	11902.4

## Sheet: Number of A-class scenic spots
Number of A-class scenic spots	2012	2013	2014	2015	2016	2017	2018	2019
Guangxi	164	191	224	249	347	422	507	560
Chongqing	128	139	175	198	210	223	239	242
Sichuan	232	255	299	327	354	492	565	679
Guizhou	93	101	118	135	172	255	359	420
Yunnan	146	151	165	199	205	231	233	343

## Sheet: Number of National-level Leisur
Number of National-level Leisure Agriculture and Rural Tourism Demonstration Counties(Sites)	2012	2013	2014	2015	2016	2017	2018	2019
Guangxi	15	19	23	30	33	36	36	36
Chongqing	14	18	23	31	33	35	35	35
Sichuan	18	23	28	37	40	43	43	43
Guizhou	11	16	20	27	30	31	31	31
Yunnan	13	18	22	29	31	33	33	33

## Sheet: Number of China's beautiful lei
Number of China's beautiful leisure Rural	2012	2013	2014	2015	2016	2017	2018	2019
Guangxi	1	1	4	8	13	18	22	31
Chongqing	1	1	4	7	12	16	21	30
Sichuan	0	1	5	8	13	19	25	33
Guizhou	1	1	4	8	13	17	22	30
Yunnan	1	1	5	9	14	18	23	31

## Sheet: Number of National “One Village
Number of National “One Village, One Product” model village	2012	2013	2014	2015	2016	2017	2018	2019
Guangxi	19	30	41	52	63	72	81	98
Chongqing	14	21	33	43	54	67	81	101
Sichuan	24	38	53	71	88	107	125	148
Guizhou	17	28	36	43	53	60	69	83
Yunnan	10	19	28	36	48	58	69	87

## Sheet: Number of travel agencies
Number of travel agencies	2012	2013	2014	2015	2016	2017	2018	2019
Guangxi	576	614	608	638	722	830	857	899
Chongqing	435	504	504	522	546	559	613	673
Sichuan	534	586	457	502	485	773	1148	1242
Guizhou	302	321	337	353	364	392	532	594
Yunnan	602	622	704	766	855	900	1185	1105

## Sheet: Number of tourism workers
Number of tourism workers	2012	2013	2014	2015	2016	2017	2018	2019
Guangxi	52025	49967	65417	101824	70468	71038	70507	82760
Chongqing	48669	48345	59832	61004	57766	52206	53673	48929
Sichuan	72972	76895	102941	120523	113123	134309	147345	217138
Guizhou	27928	29713	38756	43513	47175	56854	57469	65193
Yunnan	78749	95005	100924	117067	108126	104794	102047	279062

## Sheet: Road passenger turnover (100,00
Road passenger turnover (100,000,000 person-km)	2012	2013	2014	2015	2016	2017	2018	2019
Guangxi	857.98	415.73	413.23	410.82	390.05	370.38	351.1	332.66
Chongqing	470.63	333.27	352.58	376.45	336.75	289.54	260.43	242.98
Sichuan	1004.71	599.15	630.03	671.63	597.84	521.29	466.14	437.66
Guizhou	426.8	377.87	412.92	422.79	443.1	463.93	469.08	471.47
Yunnan	470.2	323.1	321.06	330.21	319.99	308.27	269.63	251.27
