# Supplementary material for: The coupling coordination between rural public services and rural tourism and its causative factors: The case study of southwestern China
Source: PLoS One. 2023 Aug 24;18(8):e0290392. doi: 10.1371/journal.pone.0290392 (PMC10449196; doi:10.1371/journal.pone.0290392)
Supplement: S2 File — (XLSX) [file pone.0290392.s002.xlsx]

## Sheet: Rural public services
Comprehensive evaluation value of rural public services	2012	2013	2014	2015	2016	2017	2018	2019
Guangxi	0.200855	0.226168	0.198822	0.206993	0.232393	0.278962	0.301595	0.319207
Chongqing	0.221877	0.222207	0.27877	0.214065	0.24709	0.283686	0.319004	0.316882
Sichuan	0.596571	0.608208	0.518574	0.595082	0.608013	0.691149	0.762117	0.785514
Guizhou	0.174065	0.207181	0.203369	0.23992	0.254981	0.321302	0.385589	0.388901
Yunnan	0.18551	0.202848	0.200963	0.216108	0.264946	0.367212	0.407069	0.443696

## Sheet: Rural tourism
Comprehensive evaluation value of rural tourism	2012	2013	2014	2015	2016	2017	2018	2019
Guangxi	0.166685	0.141524	0.195849	0.286005	0.354957	0.446352	0.533216	0.65734
Chongqing	0.0943886	0.102024	0.157197	0.211429	0.258262	0.29865	0.355026	0.425155
Sichuan	0.289392	0.281128	0.359079	0.447351	0.500212	0.610414	0.708819	0.856726
Guizhou	0.0519334	0.0788054	0.134155	0.193798	0.279715	0.380735	0.500137	0.609359
Yunnan	0.102775	0.118154	0.168964	0.268176	0.330984	0.396357	0.48116	0.662016
