# Supplementary material for: The coupling coordination between rural public services and rural tourism and its causative factors: The case study of southwestern China
Source: PLoS One. 2023 Aug 24;18(8):e0290392. doi: 10.1371/journal.pone.0290392 (PMC10449196; doi:10.1371/journal.pone.0290392)
Supplement: S3 File — (XLSX) [file pone.0290392.s003.xlsx]

## Sheet: T
comprehensive coordination index T	2012	2013	2014	2015	2016	2017	2018	2019
Guangxi	0.18377	0.183846	0.197335	0.246499	0.293675	0.362657	0.417405	0.488273
Chongqing	0.158133	0.162115	0.217984	0.212747	0.252676	0.291168	0.337015	0.371019
Sichuan	0.442982	0.444668	0.438827	0.521217	0.554112	0.650782	0.735468	0.82112
Guizhou	0.112999	0.142993	0.168762	0.216859	0.267348	0.351018	0.442863	0.49913
Yunnan	0.144142	0.160501	0.184963	0.242142	0.297965	0.381784	0.444115	0.552856

## Sheet: C
coupling degree C	2012	2013	2014	2015	2016	2017	2018	2019
Guangxi	0.995669	0.973142	0.999972	0.987073	0.977985	0.973005	0.960739	0.938141
Chongqing	0.915154	0.928764	0.960333	0.999981	0.999756	0.99967	0.998571	0.989297
Sichuan	0.937969	0.929913	0.983349	0.989907	0.995258	0.998074	0.999343	0.999059
Guizhou	0.841403	0.893589	0.978748	0.99433	0.998929	0.99641	0.991602	0.97531
Yunnan	0.957933	0.964566	0.996252	0.994203	0.993841	0.999271	0.996515	0.980314

## Sheet: D
coupling coordination degree D	2012	2013	2014	2015	2016	2017	2018	2019
Guangxi	0.427755	0.422975	0.444218	0.493268	0.53592	0.594026	0.63326	0.676808
Chongqing	0.380415	0.388029	0.457533	0.461241	0.502607	0.539511	0.580115	0.605845
Sichuan	0.644595	0.643042	0.656902	0.718301	0.74262	0.805933	0.857313	0.905731
Guizhou	0.308347	0.357459	0.406417	0.464359	0.51678	0.591404	0.662679	0.697715
Yunnan	0.37159	0.393464	0.429267	0.490651	0.544178	0.617662	0.665257	0.736188
